# Supplementary material for: Mechanisms in the Catalytic Reduction of N2O by CO over the M13@Cu42 Clusters of Aromatic-like Inorganic and Metal Compounds
Source: Molecules. 2023 Jun 1;28(11):4485. doi: 10.3390/molecules28114485 (PMC10254853; doi:10.3390/molecules28114485)
Supplement: Supplementary file 1 [file molecules-28-04485-s001.zip]

Archive with 1 entries (1 files):
- molecules-2403720-supplementary.pdf
